# Supplementary material for: The Properties of Activated Carbons Functionalized with an Antibacterial Agent and a New SufA Protease Inhibitor
Source: Materials (Basel). 2023 Feb 1;16(3):1263. doi: 10.3390/ma16031263 (PMC9920905; doi:10.3390/ma16031263)
Supplement: Supplementary file 1 [file materials-16-01263-s001.zip]

Archive with 1 entries (1 files):
- materials-2138263-supplementary.pdf
